# Supplementary material for: Self-Reported Oral Health Among Elderly Immigrants Residing in Norway: A Cross-Sectional Study
Source: Int J Environ Res Public Health. 2025 Aug 18;22(8):1292. doi: 10.3390/ijerph22081292 (PMC12386976; doi:10.3390/ijerph22081292)
Supplement: Supplementary file 1 [file ijerph-22-01292-s001.zip]

Archive with 3 entries (3 files):
- File S1.pdf
- File S2.pdf
- Supplementary Tables S1-S3.pdf
